# Supplementary material for: Rock Surface Fungi in Deep Continental Biosphere—Exploration of Microbial Community Formation with Subsurface In Situ Biofilm Trap
Source: Microorganisms. 2020 Dec 29;9(1):64. doi: 10.3390/microorganisms9010064 (PMC7824546; doi:10.3390/microorganisms9010064)
Supplement: Supplementary file 1 [file microorganisms-09-00064-s001.zip]

Archive with 7 entries (6 files):
- Supplementary_tables.xlsx
- __MACOSX/
- __MACOSX/._Supplementary_tables.xlsx
- Supplementary_tables_and_figures.docx
- __MACOSX/._Supplementary_tables_and_figures.docx
- Supplementary_figure1.pdf
- __MACOSX/._Supplementary_figure1.pdf
