# Supplementary material for: Rock Surface Fungi in Deep Continental Biosphere—Exploration of Microbial Community Formation with Subsurface In Situ Biofilm Trap
Source: Microorganisms. 2020 Dec 29;9(1):64. doi: 10.3390/microorganisms9010064 (PMC7824546; doi:10.3390/microorganisms9010064)
Supplement: Supplementary file 1 [file microorganisms-09-00064-s001.zip › Supplementary_tables.xlsx]

## Sheet: TableS1.Geochemistry
Table S1. Additional geochemistry of the original situation in fracture fluids and in the biofilm trap after 6 months incubation. Samples 1 and 2 represent replicates.
Original		Field measurements:				Ag	As	Be	Bi	Cd	Co	Cr	Cu	I	Mn	Mo	Ni	Pb	Rb	Sb	Se	Th	Tl	U	V	Zn	Al	Ca	Fe	K	Mg	Na	Si	B	Ba	Li	P	Sr	S	Ce	Dy	Er	Eu	Gd	Ho	La	Lu	Nd	Pr
Sample code	Sampling date	pH	EC	O2	Eh	µg/l	µg/l	µg/l	µg/l	µg/l	µg/l	µg/l	µg/l	µg/l	µg/l	µg/l	µg/l	µg/l	µg/l	µg/l	µg/l	µg/l	µg/l	µg/l	µg/l	µg/l	mg/l	mg/l	mg/l	mg/l	mg/l	mg/l	mg/l	mg/l	mg/l	mg/l	mg/l	mg/l	mg/l	µg/l	µg/l	µg/l	µg/l	µg/l	µg/l	µg/l	µg/l	µg/l	µg/l
			mS/cm	mg/l	mV
500-1	2010-11-11	9.587	19.4	0.1	24	<0.01	1.02	<1	<0.2	0.14	0.33	<2	<1	<1000	24.3	16.3	4.17	3.11	37.7	<0.2	<10	<0.04	<0.02	<0.02	0.65	7.21	<0.1	2280	<0.03	17.6	12	1820	1.75	0.11	1.6	0.086	<0.05	22	3.47	<0.3	<0.3	<0.5	<0.4	<0.5	<0.25	<0.15	<0.15	<0.5	<0.25
500-2	2010-11-11	9.556	19.36	0.1	-8.3	<0.01	1.2	<1	<0.2	0.09	0.41	<2	3.44	<1000	24.7	15.8	4.36	6.72	36	<0.2	<10	<0.04	<0.02	<0.02	0.76	174	<0.1	2120	0.19	17.4	12	1650	1.82	0.11	1.61	0.085	<0.05	21.9	3.69	<0.3	<0.3	<0.5	<0.4	<0.5	<0.25	<0.15	<0.15	<0.5	<0.25
967-1	2010-11-11	9.94	20.3	0.11	-27.7	<0.01	1.58	<1	<0.2	0.09	0.28	<2	<1	<1000	7.55	9.23	5.25	3.74	32.8	<0.2	<10	<0.04	<0.02	<0.02	0.67	13.1	<0.1	2420	<0.03	15.1	5.94	1900	4	0.12	1.59	0.079	<0.05	23.5	2.08	<0.3	<0.3	<0.5	0.5295	<0.5	<0.25	<0.15	<0.15	<0.5	<0.25
967-2	2010-11-11	9.92	20.3	0.11	-41.1	<0.01	1.76	<1	<0.2	0.08	0.29	<2	<1	1220	7.75	9.89	4.88	3.48	34	<0.2	<10	<0.04	<0.02	<0.02	0.79	<2	<0.1	2270	<0.03	15.3	5.97	1830	3.99	0.12	1.6	0.079	<0.05	23.5	2.18	<0.3	<0.3	<0.5	0.4394	<0.5	<0.25	<0.15	<0.15	<0.5	<0.25
Incubated						Ag	As	Be	Bi	Cd	Co	Cr	Cu	I	Mn	Mo	Ni	Pb	Rb	Sb	Se	Th	Tl	U	V	Zn	Al	Ca	Fe	K	Mg	Na	Si	B	Ba	Li	P	Sr	S	Ce	Dy	Er	Eu	Gd	Ho	La	Lu	Nd	Pr
Sample code	Sampling date	pH	EC	O2	Eh	µg/l	µg/l	µg/l	µg/l	µg/l	µg/l	µg/l	µg/l	µg/l	µg/l	µg/l	µg/l	µg/l	µg/l	µg/l	µg/l	µg/l	µg/l	µg/l	µg/l	mg/l	µg/l	mg/l	mg/l	mg/l	mg/l	mg/l	mg/l	µg/l	µg/l	µg/l	µg/l	mg/l	mg/l	µg/l	µg/l	µg/l	µg/l	µg/l	µg/l	µg/l	µg/l	µg/l	µg/l
			mS/cm	mg/l	mV
500m	2011-05-10	nd	nd	nd	nd	0.095	4.37	0.265	<0.02	0.015	14.25	5.81	7.625	1830	81.15	nd	53	4.93	43.85	0.545	277	<0.01	<0.01	0.06	29.35	2.32	101.5	2350	0.5	19.25	11.05	1865	3.16	182.5	2020	14.6	435.5	24.05	4.23	2.1454	0.05505	0.4845	0.4039	0.0352	0.002975	0.1485	0.00405	0.22525	<0.0005
967m	2011-05-10	nd	nd	nd	nd	0.13	4.53	0.18	0.03	<0.02	53.1	6.13	5.78	2030	84.6	nd	15.7	1.19	40.1	0.25	296	<0.01	<0.01	0.02	30.2	0.57	70.9	2490	0.21	17.6	5.09	1920	4.48	181	2000	10.8	519	25.3	7.71	4.7464	0.0175	1.797	0.4485	0.0604	0.0041	0.2456	0.0081	0.1992	0.0203
nd= not determined
Placement of the biotraps at 500 m and 967 m depths in the Outokumpu Deep Drill Hole on 10.11.2010. Pumping of water through the traps at 967 m begun at 6:25 PM. Sampling of the fluid from 967 m depth done on 11.11.2010 in the morning (7:59-9:20 AM). Pumping terminated at 9:45 AM, total amount of 134 litres of water was pumped. Pumping of water through the 500 m traps begun at 10:58 AM. Sampling …
[truncated: 16 more columns]

## Sheet: TableS4. Fungi
Table S4.Supplementary OTU table for in situ biofilm trap samples, Fungal taxonomy, Genus-level percentages
# Constructed from biom file						500m depth										967m depth
Kingdom	Phylum	Class	Order	Family	Genus	trap_500m_closed_glass	trap_500m_closed_rock_A	trap_500m_closed_rock_B	trap_500m_closed_rock_C	trap_500m_closed_water_A	trap_500m_closed_water_B	trap_500m_open_glass	trap_500m_open_rock_A	trap_500m_open_rock_B	trap_500m_open_rock_C	trap_967m_closed_glass	trap_967m_closed_rock_A	trap_967m_closed_rock_B	trap_967m_closed_rock_C	trap_967m_closed_water_A	trap_967m_closed_water_B	trap_967m_open_glass	trap_967m_open_rock_A	trap_967m_open_rock_B	trap_967m_open_rock_C
k__Fungi	k__Fungi_unclassified	k__Fungi_unclassified	k__Fungi_unclassified	k__Fungi_unclassified	k__Fungi_unclassified	0.0294479	0	0.00658514	0.00610042	0.00188324	0.0300995	0.0511408	0.00221239	0.00595238	0.75299	0.407325	0.0309927	0.001287	0.0573066	0.118207	0.276402	0.00716076	0.00298582	0.00870827	0.0394737
	p__Ascomycota	c__Arthoniomycetes	o__Lichenostigmatales	f__Phaeococcomycetaceae	g__Phaeococcomyces	0	0	0	0	0	0	0	0	0.0223214	0	0	0	0	0	0	0	0	0	0	0
		c__Dothideomycetes	c__Dothideomycetes_unclassified	c__Dothideomycetes_unclassified	c__Dothideomycetes_unclassified	0	0.0246423	0	0	0	0.00149254	0	0	0.00223214	0	0	0.0329298	0	0.030086	0	0	0	0	0	0
			o__Botryosphaeriales	f__Aplosporellaceae	f__Aplosporellaceae_unclassified	0	0	0	0	0	0	0	0.074115	0	0	0.0954495	0	0	0.0501433	0	0	0	0	0	0
				f__Botryosphaeriaceae	f__Botryosphaeriaceae_unclassified	0	0.0151033	0	0	0	0	0	0	0	0	0	0	0	0	0	0	0	0	0	0
					g__Neodeightonia	0.000613497	0	0	0	0	0	0	0.000553097	0	0	0	0	0	0.0530086	0	0	0	0	0	0
			o__Capnodiales	f__Cladosporiaceae	g__Cladosporium	0.0202454	0.00238474	0.0639699	0.0051619	0.000627746	0.000746269	0.0381589	0.0724558	0.00818452	0.00164948	0.206437	0.0130751	0.000643501	0.0157593	0.0233344	0.00101061	0.0264948	0.000746454	0.00145138	0.0106908
					g__Rachicladosporium	0	0	0	0	0	0.000995025	0	0	0	0	0	0	0	0	0	0	0	0	0	0
					g__Toxicocladosporium	0	0	0	0	0	0	0	0	0	0	0	0	0	0	0	0	0.0336556	0	0	0
				f__Dissoconiaceae	g__Dissoconium	0	0	0	0	0	0.000248756	0	0	0	0	0	0	0	0	0	0	0	0	0	0
				f__Mycosphaerellaceae	g__Mycosphaerella	0	0	0	0	0	0.00199005	0.00157356	0	0	0.0375258	0	0	0	0	0.00859687	0.00606367	0	0	0	0.00164474
					g__Ramularia	0.17546	0.00158983	0.000940734	0.0201783	0	0.00995025	0.00118017	0	0	0.000824742	0	0	0.000643501	0	0	0	0	0.0253794	0.00145138	0
				f__Teratosphaeriaceae	g__Devriesia	0	0	0	0	0	0	0	0	0	0	0	0	0	0	0	0.00101061	0.0236305	0	0	0
					g__Phaeothecoidea	0	0	0	0	0	0.00149254	0	0	0	0	0	0	0	0	0	0	0	0	0	0
				o__Capnodiales_unclassified	o__Capnodiales_unclassified	0	0.0166932	0	0	0	0.00522388	0	0	0	0	0	0.00145278	0	0	0	0	0	0	0	0
			o__Dothideales	f__Aureobasidiaceae	f__Aureobasidiaceae_unclassified	0	0	0	0.0244017	0	0	0.000393391	0.160398	0.000744048	0	0	0	0	0	0	0	0.000358038	0	0	0
					g__Aureobasidium	0	0	0	0.00234632	0	0	0	0.00110619	0	0	0	0	0	0	0	0	0	0	0	0
				f__Dothioraceae	g__Hormonema	0	0.121622	0	0	0	0.00149254	0.000393391	0	0	0	0.00332963	0	0	0	0	0	0	0	0	0
					g__Perusta	0	0.00158983	0	0	0	0	0.000393391	0	0.0736607	0	0	0	0	0	0	0	0	0	0	0
				o__Dothideales_unclassified	o__Dothideales_unclassified	0	0	0	0	0	0	0	0	0.000744048	0	0	0	0	0	0	0	0	0	0	0
			o__Pleosporales	f__Didymellaceae	f__Didymellaceae_unclassified	0	0	0.121355	0.163304	0	0.0179104	0.00472069	0.00442478	0.00223214	0	0	0.000484262	0.000643501	0	0.000921093	0.114704	0.143931	0.0557353	0.133527	0.000822368
					g__Boeremia	0.000613497	0	0	0	0.000627746	0	0.000393391	0	0	0	0.00443951	0	0	0	0.000921093	0	0.000716076	0	0	0
					g__Phoma	0	0.00158983	0	0	0.000627746	0	0	0.185841	0	0	0	0	0.0019305	0	0	0	0.0118153	0.000248818	0	0
					g__Stagonosporopsis	0	0.00397456	0.0338664	0	0	0	0.000786782	0	0	0	0	0	0	0	0	0	0	0	0	0
				f__Didymosphaeriaceae	g__Paraconiothyrium	0	0	0	0	0	0	0	0	0	0	0	0	0	0	0	0	0	0	0.00145138	0
				f__Leptosphaeriaceae	f__Leptosphaeriaceae_unclassified	0	0	0	0	0	0.00472637	0	0	0	0	0	0	0	0	0	0	0	0	0	0
				f__Periconiaceae	g__Periconia	0	0	0	0	0	0	0	0.147677	0	0	0	0	0	0	0	0	0.000358038	0	0	0
				f__Phaeosphaeriaceae	g__Paraphoma	0	0	0	0	0	0.000497512	0	0	0	0	0	0	0	0	0	0	0	0	0	0
					g__Sclerostagonospora	0	0	0	0	0	0	0	0	0	0	0	0	0	0	0	0.0227388	0	0	0	0
					g__Septoriella	0	0	0	0.00985453	0	0	0	0	0	0	0	0	0	0	0	0	0	0	0	0
				f__Pleosporaceae	g__Bipolaris	0	0	0	0	0	0.000248756	0	0	0	0	0	0	0	0.017192	0	0	0	0	0	0
				f__Sporormiaceae	f__Sporormiaceae_unclassified	0	0	0	0.00610042	0	0	0	0	0	0	0	0	0	0	0.00122812	0	0	0	0	0
					g__Sporormiella	0.00245399	0	0	0.000938527	0	0	0	0	0	0	0	0	0	0	0.000307031	0	0	0	0	0
				o__Pleosporales_unclassified	o__Pleosporales_unclassified	0.00552147	0	0	0	0	0.00149254	0	0	0.000744048	0	0.00110988	0	0	0	0.103776	0	0	0.000995272	0	0
			o__Venturiales	f__unclassified_Venturiales	g__unclassified_Venturiales	0	0	0	0	0	0	0	0	0	0	0	0	0	0	0	0	0	0	0.0449927	0
				o__Venturiales_unclassified	o__Venturiales_unclassified	0	0	0	0	0	0.000248756	0.000393391	0	0	0	0	0	0	0	0	0.00101061	0	0	0.00145138	0
		c__Eurotiomycetes	c__Eurotiomycetes_unclassified	c__Eurotiomycetes_unclassified	c__Eurotiomycetes_unclassified	0	0	0	0	0	0	0	0.000553097	0	0	0	0	0	0	0	0	0	0	0	0
			o__Chaetothyriales	f__Chaetothyriales_fam_Incertae_sedis	g__Sarcinomyces	0	0	0	0	0	0.000248756	0	0	0	0	0	0	0	0	0	0	0	0	0	0
				f__Herpotrichiellaceae	f__Herpotrichiellaceae_unclassified	0	0	0.000940734	0	0	0	0	0	0	0	0	0.0368039	0	0	0	0	0	0	0	0
					g__Cladophialophora	0	0	0	0	0	0.00298507	0	0	0	0	0	0	0	0	0	0	0	0	0	0
					g__Exophiala	0	0	0	0.00187705	0.00125549	0.00298507	0	0	0	0	0	0.000484262	0	0	0	0.00202122	0	0	0	0
				f__Trichomeriaceae	g__Knufia	0	0	0	0	0.000627746	0	0	0	0.000744048	0	0	0.0987893	0	0.0315186	0	0	0	0	0	0
				o__Chaetothyriales_unclassified	o__Chaetothyriales_unclassified	0	0	0	0	0	0.000746269	0	0	0	0	0	0.000968523	0	0	0	0	0	0	0	0
			o__Coryneliales	o__Coryneliales_unclassified	o__Coryneliales_unclassified	0	0	0	0	0	0	0	0	0.0014881	0	0.00110988	0.000484262	0	0.00286533	0	0	0.000358038	0	0	0
			o__Eurotiales	f__Aspergillaceae	f__Aspergillaceae_unclassified	0	0	0	0	0	0	0	0	0	0	0	0	0	0.00286533	0.00153516	0	0	0	0	0
					g__Aspergillus	0.000613497	0	0.0056444	0.0168935	0.00313873	0.000248756	0.105822	0.0182522	0.0751488	0.0160825	0.00332963	0.00484262	0.00643501	0.0272206	0.0153516	0.0207175	0.018976	0.000746454	0.0174165	0.0945724
					g__Penicillium	0.0104294	0	0	0	0	0	0	0	0	0.0028866	0	0.000484262	0.000643501	0	0.000307031	0	0	0	0	0.0345395
				f__Thermoascaceae	g__Thermoascus	0	0	0	0	0.000627746	0	0	0	0	0	0	0	0	0	0	0	0	0	0	0
				f__Trichocomaceae	g__Talaromyces	0	0	0.0056444	0	0	0.000248756	0	0	0	0.00164948	0	0	0	0	0	0	0	0	0	0.00740132
					g__Thermomyces	0	0	0	0.000938527	0	0	0	0	0.0133929	0.00206186	0	0.0193705	0.000643501	0	0	0.000505306	0	0	0	0
		c__Lecanoromycetes	c__Lecanoromycetes_unclassified	c__Lecanoromycetes_unclassified	c__Lecanoromycetes_unclassified	0	0	0	0	0	0	0	0	0	0.000824742	0	0	0	0	0	0	0	0	0	0
			o__Arctomiales	f__Arctomiaceae	g__Gregorella	0	0	0	0	0	0	0.000393391	0	0	0	0	0	0	0	0	0	0	0	0	0
			o__Candelariales	f__Pycnoraceae	g__Pycnora	0	0	0.203198	0	0	0	0	0	0	0	0	0	0	0	0	0	0	0	0	0
		c__Leotiomycetes	c__Leotiomycetes_unclassified	c__Leotiomycetes_unclassified	c__Leotiomycetes_unclassified	0	0	0	0	0	0.000746269	0	0	0	0	0.00110988	0	0.000643501	0	0.00521953	0	0	0	0	0.000822368
			o__Helotiales	f__Helotiaceae	f__Helotiaceae_unclassified	0	0	0	0	0	0.00149254	0	0	0	0	0	0	0	0	0.000307031	0.00151592	0.00107411	0	0	0
					g__Claussenomyces	0	0	0	0	0	0.00199005	0	0	0	0	0	0	0	0	0	0	0	0	0	0
					g__Collophora	0	0	0	0	0	0	0	0	0	0	0	0	0	0	0	0.000505306	0.000358038	0	0	0
					g__Rhizoscyphus	0	0	0	0	0	0	0	0.000553097	0	0	0	0	0	0	0	0	0	0	0	0
				f__Leotiaceae	g__Alatospora	0	0	0	0	0	0.000497512	0	0	0	0	0	0	0	0	0	0	0	0	0	0
				f__Sclerotiniaceae	f__Sclerotiniaceae_unclassified	0	0	0	0	0	0	0	0	0	0	0	0.00242131	0	0	0	0	0	0	0	0
					g__Botrytis	0	0	0	0	0	0.00621891	0	0	0	0	0	0.0290557	0	0	0.000307031	0	0	0	0	0
					g__Pycnopeziza	0.00184049	0.000794913	0.0028222	0	0.174513	0.00223881	0.00393391	0.00110619	0.000744048	0	0.00110988	0.00290557	0.000643501	0.00286533	0.000307031	0	0.00143215	0	0	0.00246711
				f__Vibrisseaceae	g__Phialocephala	0	0	0	0	0	0	0	0	0	0	0	0.00484262	0	0	0	0	0	0	0	0
				o__Helotiales_unclassified	o__Helotiales_unclassified	0	0	0	0.000469263	0	0.00646766	0.000393391	0.00553097	0	0	0	0.000968523	0.000643501	0	0.00153516	0.0197069	0.0952381	0	0	0
			o__Phacidiales	f__Phacidiaceae	g__Phacidium	0	0	0	0	0	0.000248756	0.000393391	0.0735619	0.000744048	0	0	0	0	0	0.049125	0.000505306	0	0	0	0
			o__Rhytismatales	o__Rhytismatales_unclassified	o__Rhytismatales_unclassified	0	0	0	0	0	0.00174129	0	0	0	0	0	0	0	0	0	0	0	0	0	0
			o__Thelebolales	f__Pseudeurotiaceae	g__unclassified_Pseudeurotiaceae	0.00122699	0.00397456	0.0028222	0	0.000627746	0.018408	0.00236035	0.00110619	0.00372024	0	0.00221976	0.000484262	0	0.00286533	0.0653976	0.0490147	0.00143215	0	0.00580552	0
		c__Saccharomycetes	o__Saccharomycetales	f__Debaryomycetaceae	g__Debaryomyces	0.0239264	0	0	0	0	0.000746269	0.0527144	0.0287611	0.00744048	0	0.0388457	0	0.0707851	0.0730659	0.000307031	0.000505306	0.0508414	0.00248818	0	0
					g__Meyerozyma	0	0	0	0	0	0	0	0	0	0	0	0.0600484	0	0	0	0	0	0	0	0
				f__Phaffomycetaceae	g__Cyberlindnera	0	0	0	0	0	0	0.00118017	0	0.000744048	0	0	0	0	0	0	0	0	0	0	0
					g__Wickerhamomyces	0	0	0	0	0	0	0	0	0	0.0268041	0	0	0	0	0.000307031	0	0	0	0	0
				f__Pichiaceae	g__Pichia	0	0	0	0	0	0	0	0	0	0	0	0	0	0	0	0.00101061	0	0	0.0609579	0
				f__Saccharomycetaceae	g__Kluyveromyces	0	0.0310016	0	0	0	0	0	0	0	0.0057732	0	0	0	0	0	0	0	0	0	0
					g__Saccharomyces	0	0	0	0	0.00188324	0	0.00157356	0	0	0.000412371	0	0	0	0	0	0	0	0	0	0
					g__Torulaspora	0	0	0	0	0	0	0	0	0	0.00123711	0	0	0	0	0	0	0	0	0	0
				f__Saccharomycetales_fam_Incertae_sedis	g__Candida	0	0	0	0	0	0.000248756	0	0	0	0.0342268	0	0.000484262	0	0	0	0	0	0	0	0
		c__Sordariomycetes	c__Sordariomycetes_unclassified	c__Sordariomycetes_unclassified	c__Sordariomycetes_unclassified	0	0	0	0	0	0.0079602	0	0	0	0	0	0	0	0	0	0	0.000358038	0.00422991	0	0
			o__Diaporthales	o__Diaporthales_unclassified	o__Diaporthales_unclassified	0.000613497	0	0	0	0	0	0	0	0	0	0	0	0	0	0	0	0	0	0	0
			o__Glomerellales	f__Plectosphaerellaceae	g__Plectosphaerella	0	0	0	0	0.0238544	0	0	0	0	0	0	0	0	0	0	0	0	0	0	0
					g__Verticillium	0	0	0	0	0.000627746	0.00845771	0	0	0	0	0	0.250363	0	0	0.000307031	0.00101061	0	0	0	0
			o__Hypocreales	f__Cordycipitaceae	g__Beauveria	0	0	0	0	0	0.00298507	0	0	0	0	0	0	0	0	0	0	0	0	0	0
					g__Lecanicillium	0	0	0	0	0	0.000746269	0	0	0	0	0	0	0	0	0	0	0	0	0	0
				f__Hypocreales_fam_Incertae_sedis	f__Hypocreales_fam_Incertae_sedis_unclassified	0	0	0	0	0	0	0	0	0	0	0	0.000484262	0	0.00143266	0	0	0	0	0	0
					g__Sarocladium	0	0.0532591	0	0	0.163214	0.00149254	0.00393391	0.0442478	0.0401786	0	0	0.000484262	0.034749	0.00716332	0.00184219	0.00252653	0	0	0.0638607	0
				f__Nectriaceae	f__Nectriaceae_unclassified	0.00184049	0.000794913	0.193791	0.0553731	0	0.00298507	0	0	0.00223214	0	0	0.00145278	0.000643501	0.00286533	0	0.0212228	0	0.000497636	0	0
					g__Fusarium	0	0.00238474	0.0084666	0	0.0106717	0.000248756	0.0110149	0.000553097	0.00372024	0.00123711	0.00776915	0.00435835	0.0045045	0.0315186	0.0107461	0.00505306	0.00214823	0	0	0.0106908
				o__Hypocreales_unclassified	o__Hypocreales_unclassified	0	0	0	0	0	0	0	0	0	0	0	0	0	0	0.000307031	0	0.0075188	0	0	0
			o__Myrmecridiales	f__Myrmecridiaceae	g__Myrmecridium	0	0	0	0	0	0.00223881	0	0	0	0	0	0	0	0	0	0	0	0	0	0
			o__Sordariales	f__Chaetomiaceae	g__Myceliophthora	0	0	0	0	0	0.000248756	0	0	0	0	0	0	0	0	0	0	0	0	0	0
			o__Trichosphaeriales	f__Trichosphaeriaceae	g__Nigrospora	0	0	0	0	0	0	0	0	0	0	0	0	0	0.00429799	0	0	0	0	0	0
			o__Xylariales	f__Xylariaceae	g__Xylaria	0	0	0	0	0	0	0	0.00276549	0	0	0	0	0	0	0	0	0.000358038	0.0176661	0.00725689	0
				o__Xylariales_unclassified	o__Xylariales_unclassified	0	0	0	0	0	0.00547264	0	0	0	0	0	0	0	0	0	0	0	0	0	0
		c__Taphrinomycetes	o__Taphrinales	f__Protomycetaceae	g__Protomyces	0	0	0	0	0.00125549	0	0.000393391	0	0.000744048	0	0	0	0	0	0	0	0	0	0.00290276	0
				f__Taphrinaceae	g__Taphrina	0	0	0	0	0	0.00920398	0.000393391	0	0.0267857	0	0	0	0	0	0	0.0434563	0	0.000248818	0	0
		p__Ascomycota_unclassified	p__Ascomycota_unclassified	p__Ascomycota_unclassified	p__Ascomycota_unclassified	0	0.000794913	0.000940734	0	0	0.0146766	0.00275374	0	0.165179	0.017732	0	0.109927	0.000643501	0.0286533	0.0156586	0	0.0075188	0	0.00145138	0.132401
	p__Basidiomycota	c__Agaricomycetes	c__Agaricomycetes_unclassified	c__Agaricomycetes_unclassified	c__Agaricomycetes_unclassified	0	0	0	0	0	0	0	0	0	0.0272165	0	0.000484262	0	0	0.0113601	0	0	0	0	0
			o__Agaricales	f__Agaricaceae	g__Coprinus	0	0	0	0	0	0	0	0	0	0	0	0	0	0	0	0	0	0.000248818	0	0
				f__Amanitaceae	g__Amanita	0	0	0	0	0	0.00124378	0	0	0	0	0	0	0	0	0	0	0	0	0	0
				f__Physalacriaceae	g__Armillaria	0	0	0	0	0	0	0	0	0	0	0	0.00193705	0	0	0	0	0	0.000248818	0	0
					g__Cylindrobasidium	0	0	0	0	0	0	0	0	0	0	0	0	0	0	0.000921093	0	0	0	0	0
				f__Psathyrellaceae	g__Coprinellus	0	0	0	0	0	0	0	0	0	0	0	0	0	0	0	0.00808489	0	0	0	0
					g__Psathyrella	0	0	0	0	0	0	0	0	0	0	0.00110988	0	0	0	0	0	0	0	0	0
				f__Schizophyllaceae	f__Schizophyllaceae_unclassified	0	0	0	0	0	0	0.000393391	0	0	0	0	0	0	0	0	0	0	0	0	0
					g__Schizophyllum	0	0.00953895	0	0	0	0	0.00550747	0	0	0	0	0	0	0	0	0	0	0.002737	0	0
				f__Tricholomataceae	g__Baeospora	0	0	0	0	0	0	0	0	0.000744048	0	0	0	0	0	0	0	0	0	0	0
					g__Tricholoma	0	0	0	0	0	0	0	0	0	0	0	0.0188862	0	0	0.00552656	0	0	0	0	0
			o__Boletales	f__Coniophoraceae	g__Coniophora	0.0263804	0	0	0	0	0	0	0	0	0	0	0	0	0	0	0	0	0.000248818	0	0
			o__Cantharellales	f__Cantharellales_fam_Incertae_sedis	g__Sistotrema	0	0	0	0	0	0	0	0	0	0.000412371	0	0.000484262	0	0	0.000614062	0	0	0	0	0.0888158
				f__Ceratobasidiaceae	g__unclassified_Ceratobasidiaceae	0	0	0	0	0	0.000497512	0	0	0	0	0	0	0	0	0	0	0	0	0	0
			o__Hymenochaetales	f__Hymenochaetaceae	g__Hymenochaetopsis	0	0	0	0	0	0	0	0	0	0	0	0	0	0	0.000921093	0	0	0	0	0
					g__Phellinus	0	0	0	0	0	0	0	0.0337389	0	0	0	0	0	0	0	0	0	0	0	0
				f__Hymenochaetales_fam_Incertae_sedis	g__Resinicium	0	0	0	0	0	0	0	0	0	0.000824742	0	0.0130751	0	0	0	0	0	0	0	0
				f__Schizoporaceae	g__Xylodon	0	0.0540541	0	0	0	0	0	0	0	0	0	0	0	0	0.00153516	0	0	0	0	0
			o__Polyporales	f__Coriolaceae	g__Trametes	0	0	0	0.0258095	0	0.000995025	0	0	0	0	0	0	0	0	0	0	0	0	0	0
				f__Ganodermataceae	f__Ganodermataceae_unclassified	0	0	0	0	0	0	0	0	0	0	0	0.000484262	0	0	0	0	0	0	0	0
					g__Ganoderma	0	0	0	0	0	0	0	0	0	0	0	0.0140436	0	0	0	0	0	0	0	0
				f__Meruliaceae	g__Phlebia	0	0	0	0	0	0	0.16011	0.0165929	0	0	0	0.000484262	0	0	0	0	0.0318654	0	0	0
					g__Scopuloides	0	0	0.000940734	0	0	0	0	0.0658186	0	0	0	0	0	0	0	0	0	0.000248818	0	0
				f__Podoscyphaceae	g__Hypochnicium	0	0	0	0	0	0.000248756	0	0	0	0	0	0	0	0	0	0	0	0	0	0
				f__Polyporaceae	g__Megasporoporia	0	0	0	0	0	0	0	0	0.0230655	0	0	0	0	0	0	0	0	0	0	0
				f__Steccherinaceae	g__Steccherinum	0	0	0	0	0	0.000248756	0	0	0	0	0	0	0	0	0	0	0	0	0	0
			o__Russulales	f__Peniophoraceae	g__Peniophora	0	0	0	0	0	0	0	0	0	0	0	0	0	0	0	0.00151592	0	0	0	0
			o__Thelephorales	f__Thelephoraceae	f__Thelephoraceae_unclassified	0	0	0	0	0	0.00721393	0.00196696	0	0	0	0	0	0	0	0	0	0	0	0.00725689	0
		c__Agaricostilbomycetes	o__Agaricostilbales	f__Chionosphaeraceae	f__Chionosphaeraceae_unclassified	0	0	0	0	0	0.00870647	0	0	0	0	0	0	0	0	0	0	0.000358038	0	0	0
				f__Kondoaceae	g__Kondoa	0	0	0	0	0	0	0	0	0	0	0	0	0	0	0	0.000505306	0	0	0	0
		c__Cystobasidiomycetes	c__Cystobasidiomycetes_unclassified	c__Cystobasidiomycetes_unclassified	c__Cystobasidiomycetes_unclassified	0.00184049	0	0	0	0	0.00149254	0.00118017	0	0.0014881	0	0	0.00145278	0	0	0	0	0	0	0	0.00246711
			o__Cystobasidiales	f__Cystobasidiaceae	g__Cystobasidium	0	0	0	0	0	0.000746269	0	0	0	0	0	0	0	0	0	0	0.00322234	0	0	0
		c__Malasseziomycetes	o__Malasseziales	f__Malasseziaceae	g__Malassezia	0	0.0198728	0	0.00234632	0.00188324	0.000248756	0.00747443	0.00829646	0.0014881	0	0.00332963	0.000484262	0	0.00859599	0.0039914	0	0.000358038	0.00199054	0.0261248	0
				f__unclassified_Malasseziales	g__unclassified_Malasseziales	0	0	0	0.00656969	0	0.000248756	0	0.00221239	0	0.000412371	0	0	0	0	0.000307031	0	0	0	0.0203193	0
		c__Microbotryomycetes	o__Kriegeriales	f__Kriegeriaceae	f__Kriegeriaceae_unclassified	0	0	0	0	0	0.000995025	0.000393391	0.0193584	0	0	0	0	0	0	0.000614062	0	0	0	0	0
					g__Phenoliferia	0	0	0	0	0	0.000497512	0	0	0	0	0	0	0	0	0.00460547	0	0.000358038	0	0	0
			o__Leucosporidiales	f__Leucosporidiaceae	g__Leucosporidium	0	0	0	0	0	0.000746269	0.000393391	0	0	0	0	0	0	0	0.0684679	0.00404245	0	0	0	0
			o__Microbotryomycetes_ord_Incertae_sedis	f__Microbotryomycetes_fam_Incertae_sedis	g__Curvibasidium	0	0	0	0	0	0.00472637	0	0	0	0	0	0	0	0	0	0	0	0	0	0
			o__Sporidiobolales	f__Sporidiobolaceae	f__Sporidiobolaceae_unclassified	0	0	0	0	0	0	0.00118017	0	0	0	0	0	0	0	0	0	0	0	0	0
					g__Rhodosporidiobolus	0.00122699	0	0	0.000938527	0	0.00472637	0.000393391	0	0.000744048	0	0	0	0	0	0	0	0	0.000497636	0	0
					g__Rhodotorula	0	0	0	0	0	0.00248756	0.000393391	0	0.000744048	0	0	0	0.002574	0	0.000307031	0	0.240602	0.000248818	0	0.000822368
					g__unclassified_Sporidiobolaceae	0	0	0.000940734	0	0	0.000248756	0.00196696	0	0	0	0	0	0	0	0	0.00101061	0.00107411	0.000497636	0	0
		c__Tremellomycetes	c__Tremellomycetes_unclassified	c__Tremellomycetes_unclassified	c__Tremellomycetes_unclassified	0.00184049	0	0	0.00234632	0	0.000248756	0	0	0	0	0	0	0.002574	0	0.00122812	0.00303183	0	0	0.00145138	0.00164474
			o__Cystofilobasidiales	f__Cystofilobasidiaceae	g__Cystofilobasidium	0	0	0.0084666	0.0154857	0.00251099	0	0.00196696	0.000553097	0.00744048	0	0.00110988	0.00193705	0.00514801	0.52149	0.000921093	0.00505306	0.000358038	0.00149291	0.127721	0.0402961
				f__Mrakiaceae	g__Itersonilia	0	0	0	0	0	0	0	0	0.00297619	0	0	0	0	0	0.00276328	0	0	0	0	0
					g__Mrakia	0	0	0	0	0	0.00298507	0.000393391	0	0	0	0	0	0	0	0	0	0	0	0	0
			o__Filobasidiales	f__Filobasidiaceae	g__Filobasidium	0	0.000794913	0.000940734	0	0	0	0	0	0	0	0.138735	0	0.002574	0	0	0	0.027927	0	0	0
					g__Naganishia	0	0.299682	0	0	0.000627746	0.000746269	0.00157356	0.000553097	0.00223214	0	0	0.000968523	0.231017	0	0.000614062	0	0	0	0	0
				f__Piskurozymaceae	g__Piskurozyma	0	0	0	0	0	0.00422886	0	0	0	0	0	0	0	0	0	0	0	0	0	0
					g__Solicoccozyma	0	0	0	0	0	0	0	0	0	0	0	0	0	0	0.000307031	0	0	0	0	0
			o__Holtermanniales	f__Holtermanniales_fam_Incertae_sedis	g__Holtermanniella	0	0	0	0	0	0	0	0	0	0	0	0.0895884	0	0	0	0	0	0	0	0
			o__Tremellales	f__Bulleribasidiaceae	g__Dioszegia	0	0	0	0	0.0106717	0.0365672	0.00196696	0.000553097	0.00372024	0.00206186	0	0.000484262	0	0	0.0617132	0.0874179	0.000716076	0	0.00290276	0.0690789
					g__Vishniacozyma	0.00184049	0.00397456	0.235183	0.0183013	0	0.0813433	0.0877262	0.00110619	0.385417	0.000824742	0	0.11138	0.0630631	0.00429799	0.129567	0.0843861	0	0.00149291	0.00145138	0
				f__Rhynchogastremataceae	g__Papiliotrema	0	0	0	0	0	0	0	0	0	0	0	0	0	0	0	0	0.0297172	0	0	0
				f__Syzygosporaceae	g__Syzygospora	0	0	0	0	0	0.00149254	0	0	0.0372024	0	0	0	0	0	0	0	0	0	0	0
				f__Tremellaceae	g__Bulleromyces	0	0	0	0	0	0	0	0	0	0.0123711	0	0	0	0	0	0	0	0	0	0
					g__Cryptococcus	0	0	0	0	0	0	0.00314713	0	0	0	0	0	0	0	0	0	0	0	0	0
				o__Tremellales_unclassified	o__Tremellales_unclassified	0	0	0.000940734	0	0	0.00646766	0.256491	0	0.00297619	0.000412371	0.00443951	0	0	0	0.00122812	0.000505306	0.000358038	0	0.00145138	0
			o__Trichosporonales	f__Trichosporonaceae	f__Trichosporonaceae_unclassified	0	0	0	0	0	0	0	0.000553097	0	0	0	0	0	0	0	0	0.000358038	0	0	0
					g__Apiotrichum	0	0	0	0	0	0	0.000786782	0	0	0	0	0	0	0	0.00337734	0	0	0	0	0
					g__Cutaneotrichosporon	0	0	0	0	0	0.000497512	0	0	0	0	0	0	0	0	0.000614062	0.0207175	0	0	0.053701	0
					g__Trichosporon	0.128834	0	0.0865475	0.0150164	0	0.000497512	0.0558615	0.0127212	0.0401786	0.0445361	0.0599334	0.0145278	0.0328185	0.00143266	0.00276328	0.0282971	0.0619406	0.00995272	0.0377358	0.291941
			o__unclassified_Tremellomycetes	f__unclassified_Tremellomycetes	g__unclassified_Tremellomycetes	0.139264	0.000794913	0	0.183482	0	0.0333333	0.00511408	0.000553097	0.00223214	0.000824742	0	0.000484262	0	0	0.0291679	0.0722587	0.00179019	0.00124409	0.00725689	0.150493
		c__Ustilaginomycetes	o__Ustilaginales	f__Ustilaginaceae	g__Ustilago	0	0	0	0	0	0	0	0	0	0	0	0	0	0	0	0.00505306	0	0	0	0
					g__unclassified_Ustilaginaceae	0	0	0	0	0	0	0	0	0	0	0	0	0	0	0	0	0.00107411	0	0	0
		c__Wallemiomycetes	o__Wallemiales	f__Wallemiaceae	g__Wallemia	0.415951	0.31876	0.0056444	0.00469263	0.00251099	0.00572139	0.059402	0.00110619	0.000744048	0	0.00332963	0.00338983	0.190476	0.00143266	0.00122812	0.00252653	0.153598	0.000248818	0.223512	0.000822368
		p__Basidiomycota_unclassified	p__Basidiomycota_unclassified	p__Basidiomycota_unclassified	p__Basidiomycota_unclassified	0.00122699	0	0	0.00328484	0	0.00721393	0.000393391	0.000553097	0.00223214	0	0	0.000484262	0	0	0.0773718	0.000505306	0	0	0.00145138	0.00164474
	p__Mortierellomycota	c__Mortierellomycetes	o__Mortierellales	f__Mortierellaceae	g__Mortierella	0.00674847	0.0103339	0.00940734	0.40779	0.595731	0.598259	0.0570417	0.00995575	0.0245536	0.00618557	0.0144284	0.0154964	0.343629	0.0200573	0.161805	0.0828701	0.00859291	0.866633	0.134978	0.0164474

## Sheet: TableS5.Bacteria
Table S5. Supplementary OTU table for in situ biofilmtrap samples,, Bacterial taxonomy, Genus-level percentages
# Constructed from biom file						500m depth										967m depth
Kingdom	Phylum	Class	Order	Family	Genus	trap_500m_closed_glass	trap_500m_closed_rock_A	trap_500m_closed_rock_B	trap_500m_closed_rock_C	trap_500m_closed_water_A	trap_500m_closed_water_B	trap_500m_open_glass	trap_500m_open_rock_A	trap_500m_open_rock_B	trap_500m_open_rock_C	trap_967m_closed_glass	trap_967m_closed_rock_A	trap_967m_closed_rock_B	trap_967m_closed_rock_C	trap_967m_closed_water_A	trap_967m_closed_water_B	trap_967m_open_glass	trap_967m_open_rock_A	trap_967m_open_rock_B	trap_967m_open_rock_C
Bacteria	Acidobacteriota	Acidobacteriae	Acidobacteriae_or	Acidobacteriae_fa	Paludibaculum	0	0	0	0	0	0	0	0	0	0	0	0	0	0	0.00055371	0	0	0	0	0
		Blastocatellia	Blastocatellales	Blastocatellaceae	Blastocatellaceae_unclassified	0.00078125	0	0	0	0	0	0	0	0	0	0	0	0	0	0	0	0	0	0	0
		Holophagae	Holophagales	Holophagaceae	Holophagaceae_unclassified	0	0	0	0	0.00408998	0	0	0	0	0	0	0	0	0	0	0	0	0	0	0
	Actinobacteriota	Acidimicrobiia	Acidimicrobiia_unclassified	Acidimicrobiia_unclassified	Acidimicrobiia_unclassified	0.00390625	0	0	0	0	0	0	0	0	0	0	0	0	0	0	0	0	0	0	0
			Microtrichales	Ilumatobacteraceae	CL500-29_marine_group	0	0	0.00220751	0	0	0.000425894	0	0.00216544	0	0	0	0	0.00203804	0.00069979	0	0.00183318	0.00273411	0	0	0
					Ilumatobacter	0	0	0	0	0	0	0	0	0	0	0	0	0.000679348	0	0	0	0	0	0	0
		Actinobacteria	Actinobacteria_unclassified	Actinobacteria_unclassified	Actinobacteria_unclassified	0.003125	0.000949668	0	0	0	0	0.00265252	0	0	0	0.00320513	0	0.00203804	0.00139958	0	0.000458295	0.00136705	0	0	0
			Actinomycetales	Actinomycetaceae	Flaviflexus	0	0	0	0	0	0	0	0	0	0	0.00106838	0	0	0	0	0	0	0	0	0
			Corynebacteriales	Corynebacteriaceae	Corynebacterium	0.00078125	0.00189934	0	0	0	0	0	0	0	0	0.00106838	0	0	0.00069979	0	0	0.000683527	0.000505817	0.000735835	0
				Dietziaceae	Dietzia	0.292187	0.00189934	0	0.00603622	0.0184049	0.00553663	0.00198939	0	0	0.00314961	0	0.00092081	0.000679348	0.00069979	0.00442968	0.000458295	0.00136705	0.00455235	0	0.00065189
				Mycobacteriaceae	Mycobacterium	0	0	0	0.000670691	0	0	0.00066313	0	0.00106496	0	0	0	0	0	0	0	0	0	0	0
			Frankiales	Frankiales_unclassified	Frankiales_unclassified	0	0.000949668	0	0	0	0	0	0	0	0	0	0	0	0	0	0	0	0	0	0
			Micrococcales	Intrasporangiaceae	Ornithinimicrobium	0.003125	0	0	0	0	0	0	0	0	0	0	0	0	0	0	0	0	0	0	0
				Microbacteriaceae	Microbacteriaceae_unclassified	0	0	0	0	0	0	0.00066313	0.000866176	0	0	0	0	0	0	0	0.000458295	0	0	0	0
				Micrococcaceae	Micrococcaceae_unclassified	0	0	0	0	0	0	0	0	0	0	0	0	0.000679348	0	0	0	0	0	0	0
				Micrococcales_unclassified	Micrococcales_unclassified	0.00234375	0	0	0	0	0	0	0	0	0.0015748	0	0	0.000679348	0	0	0	0	0	0	0
			Nitriliruptorales	Nitriliruptoraceae	Nitriliruptoraceae_ge	0	0	0	0	0	0	0	0.000433088	0	0	0	0	0	0	0	0	0	0	0	0
			Propionibacteriales	Nocardioidaceae	Nocardioidaceae_unclassified	0.00234375	0	0	0	0	0	0	0	0	0	0	0	0.0013587	0	0	0.000458295	0	0	0	0
					Nocardioides	0.00078125	0.000949668	0	0	0	0	0	0	0	0	0	0	0	0	0	0	0	0	0	0
				Propionibacteriaceae	Cutibacterium	0.00078125	0	0	0	0	0	0	0	0	0	0	0	0	0	0	0	0	0	0	0
			Pseudonocardiales	Pseudonocardiaceae	Pseudonocardiaceae_unclassified	0	0	0	0	0	0	0	0	0	0.0015748	0	0	0	0	0	0	0	0	0	0
					Saccharopolyspora	0	0	0	0	0	0	0	0	0	0.0015748	0	0	0	0	0	0	0	0	0	0
			Streptosporangiales	Thermomonosporaceae	Thermomonosporaceae_unclassified	0	0	0	0	0	0	0	0	0	0	0	0	0.000679348	0	0	0	0	0	0	0
		Actinobacteriota_unclassified	Actinobacteriota_unclassified	Actinobacteriota_unclassified	Actinobacteriota_unclassified	0.00859375	0.0123457	0.00441501	0.00536553	0.0102249	0.0191652	0.00198939	0.0671286	0.0159744	0.0141732	0.0213675	0.188766	0.0203804	0.0125962	0.00996678	0.0352887	0.0403281	0.00505817	0.172185	0.122555
		Thermoleophilia	Solirubrobacterales	Solirubrobacteraceae	Patulibacter	0	0	0	0	0.00204499	0.000425894	0	0	0	0	0	0	0	0	0	0	0	0	0	0
					Solirubrobacteraceae_unclassified	0.00234375	0	0	0	0	0	0	0	0	0	0	0	0	0	0	0	0	0	0	0
	Bacteria_unclassified	Bacteria_unclassified	Bacteria_unclassified	Bacteria_unclassified	Bacteria_unclassified	0.0125	0.00189934	0.00662252	0.00335345	0	0.00212947	0.00265252	0.00389779	0.00106496	0.00314961	0.00534188	0.00828729	0.00271739	0.00349895	0.00110742	0.00274977	0.00273411	0.00202327	0.00367918	0.00195567
	Bacteroidota	Bacteroidia	Bacteroidales	Bacteroidales_unclassified	Bacteroidales_unclassified	0	0	0	0	0.00408998	0.000851789	0	0.00303162	0	0	0	0	0.0013587	0	0.00055371	0	0	0	0.00147167	0.00130378
				Bacteroidetes_vadinHA17	Bacteroidetes_vadinHA17_ge	0	0	0	0	0	0	0	0	0.00106496	0	0	0	0	0	0	0	0	0	0	0
				Paludibacteraceae	Paludibacter	0	0	0	0	0	0.000851789	0	0	0	0	0	0	0	0	0	0	0	0	0	0
				Prolixibacteraceae	uncultured	0	0	0	0	0	0.000425894	0	0.00649632	0.00106496	0	0.00213675	0.00736648	0.000679348	0.00139958	0.00055371	0.00091659	0.00136705	0	0.00441501	0.00391134
				Rikenellaceae	Rikenellaceae_unclassified	0	0	0	0	0.00204499	0	0	0	0	0	0	0	0	0	0	0	0	0	0	0
					uncultured	0.0015625	0	0.00220751	0	0	0.00255537	0.00132626	0.00259853	0	0	0.00106838	0.00092081	0.000679348	0	0.00055371	0.00137489	0	0	0.000735835	0
			Bacteroidia_unclassified	Bacteroidia_unclassified	Bacteroidia_unclassified	0	0	0	0	0	0	0	0	0	0	0	0	0	0.00069979	0.00055371	0	0.000683527	0	0	0
			Chitinophagales	Chitinophagaceae	Chitinophagaceae_unclassified	0.0015625	0	0	0	0	0	0	0	0	0	0.00106838	0	0	0	0	0	0	0.000505817	0	0
					Flavihumibacter	0	0	0.00220751	0	0	0.00170358	0	0.00173235	0	0	0.0042735	0	0.0013587	0	0.00055371	0.00091659	0.000683527	0	0	0
					Lacibacter	0	0.000949668	0	0	0	0	0	0	0	0	0	0	0	0	0	0	0	0	0	0
					Sediminibacterium	0	0	0	0	0.00204499	0.000851789	0	0	0	0	0	0	0.0013587	0	0	0.000458295	0.000683527	0.000505817	0	0
			Cytophagales	Cyclobacteriaceae	Algoriphagus	0	0	0	0	0	0	0	0	0	0	0	0	0	0	0.00276855	0.00091659	0	0	0	0
					Cyclobacteriaceae_unclassified	0	0	0	0.000670691	0.00204499	0.000425894	0	0	0.00106496	0	0	0	0.000679348	0	0	0.000458295	0	0.000505817	0.000735835	0
				Microscillaceae	uncultured	0	0	0	0	0	0	0	0	0	0	0.00213675	0	0	0	0	0	0	0	0	0
			Flavobacteriales	Flavobacteriaceae	Flavobacteriaceae_unclassified	0	0	0	0.000670691	0	0	0	0	0	0	0	0	0	0	0.00055371	0	0	0	0	0
					Flavobacterium	0.00078125	0	0	0	0	0	0	0	0	0	0	0	0.000679348	0.00069979	0	0.000458295	0	0	0	0
					Salinimicrobium	0	0	0	0	0	0	0	0	0.00106496	0	0	0	0	0	0	0	0	0	0	0
				Weeksellaceae	Weeksellaceae_unclassified	0.00234375	0	0	0	0	0	0	0	0	0	0	0	0	0	0	0	0	0	0	0
			Sphingobacteriales	Sphingobacteriaceae	Pedobacter	0	0	0.00441501	0	0.00613497	0	0	0	0	0	0	0	0	0	0	0	0	0	0	0
					Sphingobacteriaceae_unclassified	0	0	0	0	0	0	0	0	0	0.00314961	0	0	0	0	0	0	0	0	0	0
				Sphingobacteriales_unclassified	Sphingobacteriales_unclassified	0	0	0	0	0.00204499	0	0	0.000433088	0	0	0	0	0	0	0	0.000458295	0	0	0	0
	Bdellovibrionota	Bdellovibrionia	Bacteriovoracales	Bacteriovoracaceae	Bacteriovorax	0	0	0	0	0	0	0	0.000433088	0	0	0	0	0	0	0	0	0	0	0	0
	Chloroflexi	Anaerolineae	Anaerolineales	Anaerolineaceae	Leptolinea	0	0	0	0	0.00817996	0.000425894	0	0.000433088	0.00106496	0	0	0	0.000679348	0	0	0.000458295	0	0	0	0.00325945
			Caldilineales	Caldilineaceae	uncultured	0	0	0	0	0	0	0	0	0	0	0	0	0	0	0	0	0.000683527	0	0	0
		Chloroflexi_unclassified	Chloroflexi_unclassified	Chloroflexi_unclassified	Chloroflexi_unclassified	0	0	0	0	0	0	0	0	0	0.00314961	0	0	0	0	0	0	0	0	0	0
		Chloroflexia	Thermomicrobiales	JG30-KF-CM45	JG30-KF-CM45_ge	0.0015625	0	0	0	0	0	0	0	0	0	0	0	0	0	0	0	0	0	0	0
	Cyanobacteria	Cyanobacteriia	Cyanobacteriales	Coleofasciculaceae	Microcoleus_SAG_1449-1a	0	0	0	0	0	0	0	0	0	0	0	0	0	0	0	0.000458295	0	0	0	0
				Cyanobacteriales_unclassified	Cyanobacteriales_unclassified	0	0	0	0	0	0	0	0	0	0	0	0	0	0	0	0	0	0	0.000735835	0
				Nostocaceae	Nostocaceae_unclassified	0	0	0.00220751	0	0	0	0	0	0	0	0	0	0	0	0	0	0	0	0	0
			Cyanobacteriia_unclassified	Cyanobacteriia_unclassified	Cyanobacteriia_unclassified	0	0	0	0	0	0	0	0	0	0	0.00106838	0.00092081	0	0	0	0	0	0	0	0
		Vampirivibrionia	Obscuribacterales	Obscuribacteraceae	Obscuribacteraceae_unclassified	0	0	0	0	0	0	0	0	0	0	0	0	0.000679348	0.00139958	0	0	0	0	0	0
	Deinococcota	Deinococci	Deinococcales	Deinococcaceae	Deinococcus	0	0	0	0	0.00204499	0	0	0	0	0.00472441	0	0	0	0	0	0	0	0	0	0
				Trueperaceae	Truepera	0	0	0	0	0	0	0	0	0	0	0	0	0	0	0	0.000458295	0	0	0	0
	Desulfobacterota	Desulfobaccia	Desulfobaccales	Desulfobaccaceae	Desulfobacca	0	0	0	0	0	0.000425894	0	0	0	0	0	0	0	0	0	0	0	0	0	0
		Desulfobulbia	Desulfobulbales	Desulfurivibrionaceae	Desulfurivibrio	0	0	0	0.000670691	0	0	0	0	0	0	0	0	0	0	0	0	0	0	0	0
		Desulfovibrionia	Desulfovibrionales	Desulfomicrobiaceae	Desulfomicrobium	0	0	0	0	0	0.000425894	0	0.000866176	0	0	0	0.00092081	0	0	0	0.000458295	0	0.000505817	0	0
				Desulfovibrionaceae	Desulfovibrio	0	0	0	0.000670691	0	0	0	0	0	0	0	0	0	0	0	0	0	0	0	0
		Desulfuromonadia	Desulfuromonadia_or	Desulfuromonadaceae	Desulfuromonadaceae_ge	0	0	0	0.00268276	0	0.000851789	0	0.000866176	0.00212993	0	0.0042735	0	0.00203804	0.00279916	0.00055371	0.00183318	0.00273411	0.00101163	0.000735835	0
			Desulfuromonadia_unclassified	Desulfuromonadia_unclassified	Desulfuromonadia_unclassified	0	0	0	0	0	0	0	0	0	0	0	0	0	0.00139958	0	0	0	0	0	0
			Geobacterales	Geobacteraceae	Geobacter	0	0	0	0	0	0	0	0.000866176	0	0	0	0	0	0	0	0	0	0	0	0
		Syntrophia	Syntrophales	Smithellaceae	Smithella	0	0	0	0	0	0	0	0	0	0	0	0.00184162	0.000679348	0.00139958	0	0.00183318	0	0.000505817	0	0
	Elusimicrobiota	Elusimicrobia	Lineage_IV	Lineage_IV_fa	Lineage_IV_ge	0	0	0	0	0	0	0	0	0	0.00314961	0	0	0	0	0	0.000458295	0	0	0	0
	Firmicutes	BRH-c20a	BRH-c20a_or	BRH-c20a_fa	BRH-c20a_ge	0	0	0	0	0	0	0	0	0	0	0.00213675	0	0.00271739	0	0	0	0	0	0	0
		Bacilli	Acholeplasmatales	Acholeplasmataceae	Acholeplasma	0	0	0	0	0	0.000425894	0.00066313	0	0	0	0.00106838	0	0.0013587	0	0.00055371	0	0	0	0	0
					Acholeplasmataceae_unclassified	0.028125	0.0351377	0.0684327	0.0643863	0.0572597	0.10477	0.0570292	0.11217	0.0500532	0.0661417	0.0779915	0.0165746	0.0319293	0.0405878	0.160576	0.104033	0.0191388	0.0870005	0.0154525	0.0228162
					DMI	0	0	0	0	0	0	0	0.000433088	0	0	0	0	0	0	0	0	0	0	0	0
			Bacillales	Bacillaceae	Oceanobacillus	0	0	0	0.000670691	0	0	0	0	0	0	0	0	0	0	0	0	0	0	0	0
				Bacillales_unclassified	Bacillales_unclassified	0.0015625	0	0	0	0	0	0	0	0	0	0	0	0	0	0	0	0	0	0	0
				Planococcaceae	Chungangia	0	0	0	0	0	0	0	0	0	0	0	0.00092081	0	0	0	0	0	0	0	0
					Rummeliibacillus	0.00078125	0	0	0	0	0	0	0	0	0	0	0	0	0	0	0	0	0	0	0
			Bacilli_unclassified	Bacilli_unclassified	Bacilli_unclassified	0	0	0	0	0	0	0	0	0	0	0	0	0.0013587	0.00069979	0	0	0.000683527	0	0	0.00065189
			Brevibacillales	Brevibacillaceae	Brevibacillus	0	0	0	0	0	0	0	0	0	0	0	0	0.000679348	0	0	0	0	0	0	0
			Erysipelotrichales	Erysipelotrichaceae	Erysipelothrix	0.08125	0.0303894	0.161148	0.17505	0.0899796	0.103066	0.0258621	0.162841	0.0500532	0.0582677	0.232906	0.0883978	0.320652	0.475157	0.0980066	0.161778	0.0833903	0.126454	0.0721118	0.0997392
					Erysipelotrichaceae_unclassified	0.00078125	0	0	0.000670691	0	0	0	0.000866176	0.00106496	0	0	0.00092081	0.000679348	0.00489853	0.00055371	0	0	0	0	0
				Erysipelotrichales_unclassified	Erysipelotrichales_unclassified	0	0	0	0	0	0	0.00066313	0	0	0	0	0	0	0	0	0.000458295	0	0.000505817	0	0
			Exiguobacterales	Exiguobacteraceae	Exiguobacterium	0.00078125	0	0	0	0	0	0	0	0	0	0	0	0	0	0	0	0	0	0	0
			Lactobacillales	Aerococcaceae	Aerococcus	0.00078125	0	0	0	0	0	0	0	0	0	0	0	0	0	0	0	0	0	0	0
				Carnobacteriaceae	Carnobacterium	0.0015625	0	0	0	0	0	0	0	0	0	0	0	0	0	0	0	0	0	0	0
				Leuconostocaceae	Leuconostoc	0	0	0	0	0	0	0	0	0	0	0	0	0	0.00069979	0	0	0	0	0	0
				Streptococcaceae	Streptococcus	0.0046875	0	0	0.000670691	0	0	0	0	0	0	0	0	0	0	0	0	0	0	0	0
		Clostridia	Christensenellales	Christensenellaceae	Christensenellaceae_R-7_group	0	0	0	0	0	0	0	0.000866176	0	0.00314961	0	0	0	0	0	0.00137489	0.00205058	0	0	0.00065189
					Christensenellaceae_unclassified	0	0	0	0	0	0	0	0	0	0	0	0	0	0	0.00055371	0.000458295	0	0	0	0.00065189
					uncultured	0	0	0	0	0	0	0	0	0	0	0	0	0	0	0	0.000458295	0.00136705	0.000505817	0	0
			Clostridia_UCG-014	Clostridia_UCG-014_fa	Clostridia_UCG-014_ge	0.00078125	0	0	0	0	0	0	0	0	0	0	0	0	0	0	0	0	0	0	0
			Clostridia_or	Hungateiclostridiaceae	Ercella	0	0	0	0	0	0	0	0.000433088	0	0	0	0	0	0	0	0	0	0	0	0
					Hungateiclostridiaceae_unclassified	0	0	0	0	0.00204499	0.000425894	0.00066313	0.000433088	0	0	0.0042735	0.00092081	0.0013587	0	0	0.00183318	0.00205058	0	0	0.00130378
					Ruminiclostridium	0	0	0	0	0	0	0	0.000433088	0	0	0	0	0	0	0	0	0	0	0	0
			Clostridia_unclassified	Clostridia_unclassified	Clostridia_unclassified	0.0046875	0.00189934	0.00220751	0.000670691	0	0.000425894	0.00132626	0.0034647	0	0	0.00747863	0.00184162	0.000679348	0.00489853	0.00221484	0.00183318	0.00136705	0.000505817	0.00515085	0.00325945
			Clostridia_vadinBB60_group	Clostridia_vadinBB60_group_fa	Clostridia_vadinBB60_group_ge	0	0	0	0	0	0	0	0	0	0	0	0	0	0	0	0.00137489	0	0	0	0
			Clostridiales	Clostridiaceae	Clostridiaceae_unclassified	0	0	0	0	0	0	0	0.000433088	0	0.0015748	0	0	0	0.00069979	0	0	0	0	0	0
					Proteiniclasticum	0.0140625	0.00189934	0.0154525	0.0127431	0.0408998	0.0293867	0.00132626	0.0186228	0.00212993	0.00314961	0.0181624	0	0.0129076	0.0118964	0.0204873	0.0160403	0.00683527	0.0156803	0.00147167	0.00065189
				Clostridiales_unclassified	Clostridiales_unclassified	0	0	0	0	0.00408998	0	0	0.00129926	0	0	0	0	0	0.00069979	0.00055371	0.000458295	0	0	0	0
			Eubacteriales	Eubacteriaceae	Acetobacterium	0	0	0	0.00201207	0.00613497	0	0.00066313	0.000866176	0	0.00629921	0.00213675	0.00092081	0	0	0.00055371	0.00229148	0	0	0	0.00065189
			Lachnospirales	Lachnospirales_unclassified	Lachnospirales_unclassified	0.00078125	0	0.0264901	0.0134138	0	0.000425894	0.00066313	0.0225206	0.00106496	0.00472441	0.113248	0	0.0441576	0.0321903	0.00221484	0.0261228	0	0.00809307	0.00220751	0.00065189
			Oscillospirales	Oscillospiraceae	Oscillospiraceae_unclassified	0	0	0	0	0	0	0	0	0	0	0	0	0	0.00069979	0	0	0	0	0	0
				Oscillospirales_fa	Hydrogenoanaerobacterium	0	0	0	0	0.00204499	0.000851789	0	0.000433088	0	0	0	0	0.000679348	0.00069979	0	0.00183318	0	0	0	0
					Oscillospirales_ge	0	0	0	0.000670691	0	0	0	0	0	0	0	0	0	0	0	0	0	0	0	0
				Oscillospirales_unclassified	Oscillospirales_unclassified	0.00078125	0	0	0	0	0	0	0.000433088	0	0	0	0	0	0	0	0	0	0	0	0.00065189
			Peptococcales	Peptococcaceae	Peptococcaceae_unclassified	0	0	0	0	0	0	0.00132626	0	0	0.0015748	0	0	0	0	0.00055371	0.000458295	0	0	0	0
					uncultured	0	0	0	0	0	0.000425894	0	0	0	0	0	0	0	0	0	0	0	0	0	0
			Peptostreptococcales-Tissierellales	Anaerovoracaceae	Anaerovoracaceae_unclassified	0	0	0	0	0	0.000425894	0	0.000433088	0	0	0	0	0	0	0	0.00137489	0	0	0	0.00065189
				Dethiosulfatibacteraceae	Dethiosulfatibacter	0.0820312	0.0598291	0.145695	0.10664	0.0920245	0.148637	0.0324934	0.0749242	0.0511182	0.0755906	0.0576923	0.0294659	0.0570652	0.0524843	0.101329	0.0774519	0.0334928	0.106222	0.0213392	0.0267275
				Fusibacteraceae	Fusibacter	0	0	0	0	0	0	0	0	0	0	0	0	0.000679348	0	0.00110742	0	0	0	0	0
				Peptostreptococcaceae	Filifactor	0.0015625	0	0	0	0	0	0	0	0	0	0	0	0	0	0	0	0	0	0	0
					Peptostreptococcaceae_unclassified	0.00078125	0	0	0	0	0	0	0	0	0	0	0	0	0	0	0	0.000683527	0	0	0.00065189
				Peptostreptococcales-Tissierellales_fa	Peptostreptococcales-Tissierellales_fa_unclassified	0	0	0	0	0	0	0	0.000433088	0	0	0	0	0	0	0	0	0	0	0	0
					Soehngenia	0.0140625	0.00474834	0.0375276	0.01945	0.0143149	0.0183135	0.00596817	0.0329147	0.00425985	0.00472441	0.0267094	0.0110497	0.0421196	0.0216935	0.0166113	0.0375802	0.0177717	0.0121396	0.00735835	0.0065189
					Tissierella	0.00078125	0	0	0	0	0	0	0	0	0	0	0	0	0	0	0	0	0	0	0
				Peptostreptococcales-Tissierellales_unclassified	Peptostreptococcales-Tissierellales_unclassified	0.0679687	0.224122	0.247241	0.215292	0.104294	0.1546	0.417772	0.156345	0.172524	0.159055	0.189103	0.154696	0.209239	0.147656	0.100775	0.123281	0.414217	0.227112	0.199411	0.164928
				Thermotaleaceae	Thermotaleaceae_unclassified	0	0	0	0	0	0.000425894	0	0	0	0	0	0	0	0	0	0	0	0	0	0
					uncultured	0	0	0	0	0	0	0.00066313	0	0	0	0	0	0	0	0	0	0	0	0	0
			Proteinivoracales	uncultured	uncultured_ge	0	0	0	0	0	0	0	0	0	0	0	0.00092081	0	0	0	0.000458295	0	0	0.000735835	0.00260756
		Desulfitobacteriia	Desulfitobacteriales	Desulfitobacteriaceae	Desulfosporosinus	0.0015625	0.0132953	0	0.00268276	0.00204499	0.000425894	0.00132626	0.00173235	0.0085197	0.0110236	0	0	0	0.00069979	0.00221484	0.00091659	0.000683527	0	0	0
				Desulfitobacteriales_fa	TC1	0.00078125	0	0	0.00134138	0.00408998	0.000425894	0.00132626	0.000866176	0.00425985	0	0.00213675	0	0	0	0.00110742	0.00137489	0.000683527	0.00151745	0	0.00065189
				Desulfitobacteriales_unclassified	Desulfitobacteriales_unclassified	0.00078125	0.000949668	0	0.000670691	0	0	0	0.00216544	0	0	0.00106838	0.00092081	0.00339674	0.00139958	0.00110742	0.00504125	0.00136705	0.00101163	0.00367918	0.00391134
				Syntrophobotulaceae	Dehalobacter	0	0	0	0	0	0	0	0.000433088	0	0	0.00213675	0	0	0	0	0	0.000683527	0	0.000735835	0
		Desulfotomaculia	Ammonifexales	Desulforudaceae	Candidatus_Desulforudis	0	0.000949668	0	0	0	0	0	0	0	0	0	0	0	0	0	0	0	0	0	0.00130378
			Desulfotomaculales	Desulfallas-Sporotomaculum	Desulfallas-Sporotomaculum_ge	0	0	0	0	0	0	0	0	0	0	0	0	0	0	0.00055371	0	0	0	0.00147167	0
		Dethiobacteria	Dethiobacterales	Dethiobacteraceae	Dethiobacter	0.003125	0.00569801	0.00220751	0.00134138	0.00204499	0.000851789	0.00464191	0.00996102	0.00319489	0.0110236	0.0106838	0.209945	0.0115489	0.00209937	0.00276855	0.00779102	0.0164046	0.00252908	0.23326	0.187744
					uncultured	0	0	0	0	0	0	0	0.000433088	0	0	0	0	0	0	0	0	0	0	0.000735835	0.00065189
		Firmicutes_unclassified	Firmicutes_unclassified	Firmicutes_unclassified	Firmicutes_unclassified	0.00859375	0.002849	0	0.00536553	0.00817996	0.00596252	0.00198939	0.019922	0.00425985	0.00472441	0.00854701	0.0359116	0.017663	0.0104969	0.0055371	0.0187901	0.0273411	0.00202327	0.0242826	0.0228162
		Symbiobacteriia	Symbiobacteriales	Symbiobacteraceae	Symbiobacteraceae_unclassified	0	0	0	0	0	0	0	0	0	0	0	0	0	0	0	0.00091659	0	0	0	0
		Thermoanaerobacteria	Thermoanaerobacterales	SRB2	SRB2_ge	0.00625	0.0275404	0.013245	0.0147552	0.00817996	0.0332198	0.0437666	0.0853183	0.0244941	0.0188976	0.0363248	0.0294659	0.0244565	0.0321903	0.0470653	0.0829514	0.024607	0.0106222	0.0272259	0.0267275
	Fusobacteriota	Fusobacteriia	Fusobacteriales	Leptotrichiaceae	Leptotrichia	0	0	0	0	0	0	0	0	0	0	0	0	0	0	0	0	0	0.000505817	0	0
	Myxococcota	Polyangia	Polyangiales	Polyangiales_unclassified	Polyangiales_unclassified	0.00078125	0	0	0	0	0	0	0	0	0	0	0	0	0	0	0	0	0	0	0
	Nitrospirota	Thermodesulfovibrionia	uncultured	uncultured_fa	uncultured_ge	0	0	0	0	0	0.000425894	0	0	0	0	0	0	0	0	0	0	0	0	0	0
	Patescibacteria	ABY1	Candidatus_Magasanikbacteria	Candidatus_Magasanikbacteria_fa	Candidatus_Magasanikbacteria_ge	0	0	0	0	0	0.000425894	0	0	0	0	0	0	0.000679348	0	0	0	0	0	0	0
		Parcubacteria	Parcubacteria_unclassified	Parcubacteria_unclassified	Parcubacteria_unclassified	0	0	0.00220751	0	0	0	0	0.000433088	0	0	0	0	0	0	0	0	0	0	0	0
		Saccharimonadia	Saccharimonadales	Saccharimonadaceae	Saccharimonadaceae_unclassified	0	0	0	0	0	0.000851789	0	0	0	0	0	0	0	0.00069979	0	0	0	0	0	0
	Proteobacteria	Alphaproteobacteria	Acetobacterales	Acetobacteraceae	Acetobacteraceae_unclassified	0	0	0	0	0	0.000425894	0	0	0.00212993	0	0	0	0	0	0	0.000458295	0	0	0	0
					Rhodovastum	0	0	0	0	0	0.000425894	0	0	0	0	0	0	0	0	0	0	0	0	0	0
					Roseococcus	0	0	0	0	0	0.000425894	0	0.000433088	0	0.0015748	0	0	0	0	0.00055371	0.000458295	0	0	0.00220751	0
			Alphaproteobacteria_unclassified	Alphaproteobacteria_unclassified	Alphaproteobacteria_unclassified	0.00078125	0.000949668	0.00220751	0	0	0.00170358	0	0.000433088	0	0	0	0	0.0013587	0	0.00055371	0.00137489	0.000683527	0.00101163	0	0
			Caulobacterales	Caulobacteraceae	Brevundimonas	0	0	0	0	0.00204499	0.000425894	0	0	0.00106496	0	0	0	0	0	0	0	0	0	0	0
					Caulobacteraceae_unclassified	0	0.00189934	0	0	0	0.000425894	0	0.000433088	0.00212993	0	0	0.00184162	0	0	0	0.00091659	0	0.00101163	0	0
				Hyphomonadaceae	Hirschia	0	0	0	0.00201207	0	0	0	0	0	0	0	0	0	0	0	0	0	0	0	0
					Hyphomonas	0	0	0	0	0	0.000851789	0	0.000866176	0	0	0	0	0	0	0	0.000458295	0	0	0	0
			Micropepsales	Micropepsaceae	uncultured	0	0.000949668	0	0	0	0	0	0	0	0	0	0	0	0	0	0	0	0	0	0
			NRL2	NRL2_fa	NRL2_ge	0	0	0	0	0.00408998	0	0	0	0	0	0	0	0	0.00069979	0	0	0	0	0	0
			Paracaedibacterales	Paracaedibacteraceae	Paracaedibacteraceae_unclassified	0	0	0	0.000670691	0	0	0	0.000433088	0	0	0	0	0.000679348	0	0	0	0	0	0	0
			Reyranellales	Reyranellaceae	Reyranellaceae_unclassified	0	0	0	0	0	0.000425894	0	0.000433088	0	0	0	0	0	0.00069979	0	0	0	0.000505817	0	0
			Rhizobiales	Beijerinckiaceae	Beijerinckiaceae_unclassified	0	0	0	0	0.00204499	0	0	0	0	0	0	0	0	0	0.00055371	0	0	0	0	0
					Bosea	0	0	0	0	0.00204499	0	0	0.00129926	0	0	0	0	0.0013587	0.00069979	0.00110742	0.00137489	0	0.00101163	0	0
					Methylobacterium-Methylorubrum	0	0	0	0	0	0	0	0	0	0	0	0	0	0	0	0	0	0	0	0.00065189
				Rhizobiaceae	Allorhizobium-Neorhizobium-Pararhizobium-Rhizobium	0	0	0	0.000670691	0	0	0	0	0	0	0	0	0	0	0	0	0	0	0	0
					Aureimonas	0.00078125	0	0	0	0	0	0	0	0	0	0	0	0	0	0	0	0	0	0	0
				Rhizobiales_Incertae_Sedis	uncultured	0	0	0	0	0	0	0.00066313	0.000433088	0	0.0015748	0	0	0	0	0	0.00183318	0	0	0	0.00065189
				Rhizobiales_unclassified	Rhizobiales_unclassified	0.00078125	0	0	0	0	0	0	0	0	0	0	0	0	0	0	0	0	0	0	0
				Xanthobacteraceae	Pseudolabrys	0	0	0	0	0	0	0	0	0	0.00314961	0	0	0	0	0.00055371	0	0	0	0	0
					Xanthobacteraceae_unclassified	0	0	0	0	0	0	0	0	0	0	0	0	0	0.00069979	0	0.000458295	0	0	0	0
			Rhodobacterales	Rhodobacteraceae	Rhodobacteraceae_unclassified	0.0703125	0.037037	0.0662252	0.084507	0.0961145	0.101789	0.0338196	0.0372456	0.0521832	0.0393701	0.0416667	0.0128913	0.0271739	0.0223933	0.105205	0.0444546	0.0293917	0.0991401	0.0198675	0.017601
				Rhodobacteraceae	Rubellimicrobium	0	0	0	0	0	0	0	0	0	0	0.00106838	0	0	0	0	0	0	0	0	0
			Sphingomonadales	Sphingomonadaceae	Sphingomonadaceae_unclassified	0	0	0	0	0	0	0	0.000433088	0	0	0	0	0	0	0	0	0	0	0	0
		Gammaproteobacteria	Acidithiobacillales	Acidithiobacillaceae	KCM-B-112	0	0	0	0	0	0	0	0	0	0	0	0	0	0	0	0	0.000683527	0	0	0
			Aeromonadales	Aeromonadaceae	Aeromonas	0.0015625	0	0	0	0	0	0	0	0	0	0	0	0	0	0	0	0	0	0	0
				Shewanellaceae	Shewanella	0	0	0	0	0	0	0	0.000433088	0	0	0	0	0	0	0	0	0	0	0	0
			Burkholderiales	Alcaligenaceae	Alcaligenaceae_unclassified	0	0	0	0	0	0.000425894	0	0	0	0.00314961	0	0	0.000679348	0	0	0	0.000683527	0	0	0
				Burkholderiaceae	Lautropia	0	0	0	0	0	0	0	0	0	0	0.00320513	0	0	0	0	0	0	0	0	0
				Burkholderiales_unclassified	Burkholderiales_unclassified	0	0	0	0	0	0	0	0	0	0	0	0	0	0	0.00055371	0	0	0	0	0
				Comamonadaceae	Acidovorax	0.00078125	0	0	0	0	0.000425894	0	0	0	0	0	0	0	0	0.00055371	0.000458295	0	0.000505817	0	0
					Comamonadaceae_unclassified	0.242969	0.51377	0.181015	0.248826	0.384458	0.243612	0.349469	0.146817	0.530351	0.461417	0.101496	0.186924	0.13519	0.096571	0.295127	0.206233	0.254272	0.270612	0.172921	0.267927
					Curvibacter	0	0.00189934	0	0.000670691	0.00204499	0.00127768	0	0.00129926	0.00212993	0	0.00320513	0.00092081	0.000679348	0.00419874	0.00221484	0.00595784	0.000683527	0.00455235	0	0.00065189
					Hydrogenophaga	0	0	0	0	0	0.000425894	0	0	0	0	0	0	0	0	0	0	0	0.000505817	0.000735835	0
					Methylibium	0	0	0	0	0	0	0	0.000433088	0	0	0	0	0	0	0	0	0	0	0	0
					Pelomonas	0	0.000949668	0	0	0	0	0	0	0	0	0	0	0	0	0	0	0	0	0	0
					Polaromonas	0	0	0	0	0	0	0	0	0	0	0.00106838	0	0	0	0	0	0	0	0	0
				Oxalobacteraceae	Oxalobacteraceae_unclassified	0	0.000949668	0	0	0	0.000851789	0	0	0	0.00314961	0.00213675	0.00092081	0	0	0	0	0	0	0	0
				Rhodocyclaceae	Zoogloea	0	0	0	0	0	0	0.00066313	0	0	0	0	0	0	0	0	0	0	0	0	0
			Diplorickettsiales	Diplorickettsiaceae	Diplorickettsiaceae_unclassified	0	0	0	0	0	0	0	0	0	0	0	0	0	0	0.00055371	0	0	0	0	0
			Enterobacterales	Enterobacterales_unclassified	Enterobacterales_unclassified	0.00078125	0	0	0.00134138	0.00204499	0	0	0.000433088	0	0	0	0	0	0	0	0	0	0	0	0.00065189
				Enterobacteriaceae	Enterobacteriaceae_unclassified	0.00078125	0	0	0	0	0	0	0	0	0	0	0	0	0	0	0	0	0	0	0
			Ga0077536	Ga0077536_fa	Ga0077536_ge	0	0	0	0	0	0	0	0	0	0	0	0	0.000679348	0	0	0	0	0	0	0
			Gammaproteobacteria_unclassified	Gammaproteobacteria_unclassified	Gammaproteobacteria_unclassified	0	0	0	0	0.00204499	0.000425894	0	0	0	0	0	0	0	0	0	0.000458295	0	0	0.000735835	0
			Legionellales	Legionellaceae	Legionella	0.00078125	0.002849	0	0.00134138	0	0	0.00132626	0.00129926	0.00319489	0.00314961	0	0.00092081	0.00203804	0.00139958	0	0.00091659	0.00136705	0	0	0
			Methylococcales	Methylomonadaceae	Methylobacter	0	0	0	0	0	0.000425894	0	0	0	0	0	0	0	0	0	0	0	0	0	0
					Methylomonas	0	0	0	0	0	0.000425894	0	0.000433088	0	0.00629921	0	0	0	0	0	0	0	0	0	0
			Pseudomonadales	Moraxellaceae	Acinetobacter	0.0046875	0	0	0	0	0	0	0	0	0	0.0042735	0	0.000679348	0	0	0	0	0	0	0
					Perlucidibaca	0	0	0	0	0	0	0	0	0	0	0	0	0	0	0.00110742	0	0	0	0	0
				Pseudomonadaceae	Pseudomonadaceae_unclassified	0	0	0	0	0	0	0	0	0	0	0	0	0	0	0.00055371	0	0	0	0	0
					Pseudomonas	0	0	0	0	0	0.000851789	0	0	0	0	0	0	0	0	0	0	0	0	0	0
			Vibrionales	Vibrionaceae	Vibrionaceae_unclassified	0.00078125	0	0	0	0	0	0	0	0	0	0	0	0	0	0	0	0	0	0	0
			Xanthomonadales	Xanthomonadaceae	Lysobacter	0	0	0	0	0	0	0	0	0	0.0015748	0	0	0	0	0	0	0	0.000505817	0	0
					Pseudoxanthomonas	0	0	0	0	0	0.000425894	0	0	0	0	0	0	0	0	0	0	0	0.000505817	0	0
					Silanimonas	0.0015625	0.00759734	0.00441501	0.000670691	0	0.000851789	0.00198939	0.000866176	0.00425985	0.00472441	0	0.00276243	0	0	0.00055371	0.00091659	0.00136705	0.000505817	0.00147167	0.00065189
					Stenotrophomonas	0	0	0	0	0	0	0	0	0	0	0	0	0	0	0	0.000458295	0	0	0	0
					Xanthomonadaceae_unclassified	0.00078125	0	0	0	0	0	0	0.000433088	0	0	0	0	0	0	0	0.000458295	0	0.00101163	0	0
	Spirochaetota	Spirochaetia	Spirochaetales	Spirochaetaceae	Sphaerochaeta	0	0	0	0	0	0	0	0	0	0	0	0	0	0	0	0	0	0.000505817	0	0
					uncultured	0	0	0	0	0	0	0	0	0	0.0015748	0	0	0	0	0.00055371	0	0	0	0	0
	Verrucomicrobiota	Chlamydiae	Chlamydiales	Chlamydiales_unclassified	Chlamydiales_unclassified	0	0	0	0	0.00204499	0	0	0	0	0	0	0	0	0	0	0	0	0	0	0
		Verrucomicrobiae	Verrucomicrobiales	Rubritaleaceae	Luteolibacter	0	0	0	0	0	0	0	0	0	0	0	0	0.000679348	0	0	0	0	0	0	0
